# Supplementary material for: Compatibilization of Polyamide 6/Cyclic Olefinic Copolymer Blends for the Development of Multifunctional Thermoplastic Composites with Self-Healing Capability
Source: Materials (Basel). 2024 Apr 18;17(8):1880. doi: 10.3390/ma17081880 (PMC11052209; doi:10.3390/ma17081880)
Supplement: Supplementary file 1 [file materials-17-01880-s001.zip]

Archive with 1 entries (1 files):
- materials-2962910-supplementary.pdf
